# Supplementary material for: Hippocampal Proteomics Reveals the Novel Molecular Profiling of Postnatal Lead (Pb) Exposure on Autism-like Behaviors
Source: Toxics. 2025 May 31;13(6):465. doi: 10.3390/toxics13060465 (PMC12197489; doi:10.3390/toxics13060465)
Supplement: Supplementary file 1 [file toxics-13-00465-s001.zip]

Archive with 1 entries (1 files):
- toxics-3640018-supplementary.pdf
